# Supplementary material for: Laser-Synthesized 2D-MoS2 Nanostructured Photoconductors
Source: Micromachines (Basel). 2023 May 12;14(5):1036. doi: 10.3390/mi14051036 (PMC10222115; doi:10.3390/mi14051036)
Supplement: Supplementary file 1 [file micromachines-14-01036-s001.zip]

Archive with 1 entries (1 files):
- micromachines-2392485-supplementary.pdf
